# Supplementary material for: Optimization of Culture Conditions for Oxygen-Tolerant Regulatory [NiFe]-Hydrogenase Production from Ralstonia eutropha H16 in Escherichia coli
Source: Microorganisms. 2021 May 31;9(6):1195. doi: 10.3390/microorganisms9061195 (PMC8229454; doi:10.3390/microorganisms9061195)
Supplement: Supplementary file 1 [file microorganisms-09-01195-s001.zip]

Archive with 1 entries (1 files):
- microorganisms-1217505-supplementary.pdf
